# Supplementary material for: The Geriatric Nutritional Risk Index Predicts Prognosis in Japanese Patients with LATITUDE High-Risk Metastatic Hormone-Sensitive Prostate Cancer: A Multi-Center Study
Source: Cancers (Basel). 2023 Nov 8;15(22):5333. doi: 10.3390/cancers15225333 (PMC10670086; doi:10.3390/cancers15225333)
Supplement: Supplementary file 1 [file cancers-15-05333-s001.zip]

Archive with 1 entries (1 files):
- cancers-2694880-supplementary.pdf
